# Supplementary material for: Automated Pretreatment Thoracic CT-Based Body Composition Analysis Predicts Progression-Free Survival in Head and Neck Cancer
Source: J Clin Med. 2026 May 28;15(11):4169. doi: 10.3390/jcm15114169 (PMC13258539; doi:10.3390/jcm15114169)
Supplement: Supplementary file 1 [file jcm-15-04169-s001.zip]

Archive with 2 entries (2 files):
- jcm-4275849-supplementary.pdf
- Table S6 - supporting minimal data.xlsx
