# Supplementary material for: Automated Pretreatment Thoracic CT-Based Body Composition Analysis Predicts Progression-Free Survival in Head and Neck Cancer
Source: J Clin Med. 2026 May 28;15(11):4169. doi: 10.3390/jcm15114169 (PMC13258539; doi:10.3390/jcm15114169)
Supplement: Supplementary file 1 [file jcm-15-04169-s001.zip › Table S6 - supporting minimal data.xlsx]

## Sheet: Table S6
Internal Reference number	Alter zum Zeitpunkt Therapiestart	Tod vorhanden (1=ja, 0=nein, 2=unbekannt))	Death is confirmed is Yes; JML data	OS censor JML is 1; 0 is event occured	Progression confirmed?	PFS censor recode JML; 1 is censored, 0 is event occured JML	OS in months from Tx (JML new)	PFS from Tx	Geschlecht	Geschlecht females is 10; Male is 0	ECOG recode 0,1,2-4	Charlson Comorbidity Index	BMI	Noxen	Noxen recode in general history if positive or not.	Lokalisation	p16	UICC recode 0-IV	Therapie [1=Chir, 2=Chir+RCT, 3=Chir+RT, 4=pRCT, 5=pRT, 6=pCT, 7=Immun, 8=BSC]	AggregationType	Bone Mean_mL	Muscle Mean_mL	TAT Mean_mL	IMAT Mean_mL	SAT Mean_mL	VAT Mean_mL	PAT Mean_mL	EAT Mean_mL	Correct?4				AggregationType8	Bone Sum_mL	Muscle Sum_mL	TAT Sum_mL	IMAT Sum_mL	SAT Sum_mL	VAT Sum_mL	PAT Sum_mL	EAT Sum_mL		Albumin initial (34-50 g/l)	CRP 1st elevated vs not elevated
1	46.26	0	No	1	No	1	29.8033	29.8033	m	0	0	2	27.1616	Nikotin	Smoking	Parotis	2	I	3	Mean_mL	11.1589	27.3452	35.0821	6.40149	22.5708	3.87796	1.60063	0.631236	1				Sum_mL	2332.2	5715.15	7332.17	1337.91	4717.3	810.494	334.531	131.928		42.9
2	58.27	0	No	1	No	1	13.6393	13.6393	f	10	0	3	26.2985	nein	None	Mundhöhle	2	I	1	Mean_mL	11.0821	21.8211	39.93	4.71326	32.8126	1.61577	0.595675	0.192702	1				Sum_mL	1440.67	2836.74	5190.9	612.723	4265.64	210.05	77.4377	25.0513
3	58.44	0	No	1	No	1	28.8852	28.918	f	10	0	3	20.6575	Nikotin	Smoking	Mundhöhle	2	I	1	Mean_mL	8.28952	15.2003	22.6857	4.3202	16.2075	1.21777	0.655362	0.284893	1				Sum_mL	1807.12	3313.66	4945.48	941.803	3533.23	265.473	142.869	62.1067		46	non-elevated
4	68.49	0	No	1	No	1	26.7869	38.7541	m	0	1	4	25.2493	Nikotin	Smoking	Oropharynx	1	II	4	Mean_mL	38.4755	74.3484	95.1748	15.9759	54.8187	12.7274	8.39495	3.25782	1				Sum_mL	2231.58	4312.2	5520.14	926.604	3179.49	738.188	486.907	188.953		43	elevated
6	63.87	0	No	1	No	1	27.5738	27.5738	f	10	1	4	22.4996	nein	None	CUP	1	IV	4	Mean_mL	29.2013	50.9469	92.7749	12.6186	73.7916	3.14308	2.4399	0.781803	1				Sum_mL	1722.88	3005.87	5473.72	744.495	4353.7	185.442	143.954	46.1264		36.7	elevated
9	72.98	0	No	1	No	1	29.5082	29.5082	m	0	1	11	28.7274	Alk, ex-Nik	Alcohol and Smoking	Mehretagen	2	IV	5 + 7	Mean_mL	42.1088	80.9214	112.049	30.7502	57.2848	11.6577	8.827	3.52923	1				Sum_mL	2779.18	5340.82	7395.23	2029.51	3780.79	769.409	582.582	232.929
10	58.25	0	No	1	No	1	23.1803	20.1639	m	0	0	3	25.462	Nikotin	Smoking	Larynx	0	0	1	Mean_mL	9.82234	23.8394	20.3158	3.23836	13.1888	1.9375	1.41732	0.53382	1				Sum_mL	1728.73	4195.73	3575.59	569.952	2321.23	341	249.449	93.9523		38	non-elevated
11	87	0	No	1	No	1	30.4918	30.4918	m	0	1	6	28.0664	nein	None	Larynx	0	III	5	Mean_mL	39.7935	68.9155	126.981	25.4696	63.6115	28.0171	7.74626	2.1368	1				Sum_mL	2666.17	4617.34	8507.74	1706.46	4261.97	1877.14	518.999	143.166		40	non-elevated
13	52.25	0	No	1	No	1	30.9836	30.9836	m	0	0	4	41.0383	Nikotin	Smoking	Larynx	2	0	1	Mean_mL	19.9613	70.7774	123.419	15.8015	87.8339	15.216	3.34438	1.22299	1				Sum_mL	2135.86	7573.18	13205.8	1690.76	9398.23	1628.11	357.848	130.86		42	elevated
14	80.66	0	No	1	No	1	29.0164	29.0164	f	10	1	6	22.5827	nein	None	Nase	0	IV	3	Mean_mL	29.7738	52.7199	40.0229	7.2013	30.618	0.758891	1.0617	0.383049	1				Sum_mL	1816.2	3215.91	2441.4	439.279	1867.7	46.2923	64.7635	23.366		23	non-elevated
16	63.32	0	No	1	No	1	32.0984	32.0984	m	0	1	5	23.5102	Nikotin	Smoking	Larynx	2	I	1	Mean_mL	40.6139	80.8703	64.2317	15.1105	37.3027	6.8412	3.62448	1.35287	1				Sum_mL	2477.45	4933.09	3918.13	921.74	2275.46	417.313	221.093	82.5249		42	non-elevated
19	45.86	2	Yes	0	No	0	17.8689	1.67213	m	0	0	2	20.3125	nein	None	Nasopharynx	2	IV	4	Mean_mL	30.8517	59.8709	15.0365	4.42089	8.24047	1.03538	0.981005	0.358741	1				Sum_mL	1820.25	3532.38	887.153	260.832	486.188	61.0876	57.8793	21.1657		31.9	elevated
20	58.9	2	No	1	No	1	4.19672	28.1639	m	0	1	3	27.7778	ex-Raucher	Smoking	Mehretagen	0	III	3	Mean_mL	22.3224	47.5154	60.5495	11.4612	35.5149	8.1377	3.94732	1.48841	1				Sum_mL	2232.24	4751.54	6054.95	1146.12	3551.49	813.77	394.732	148.841		39.2	elevated
23	53.28	2	No	1	No	1	24.1639	24.1639	m	0	0	3	26.8464	ex-Raucher	Smoking	Oropharynx	1	I	3	Mean_mL	5.59736	13.0198	10.107	1.97281	7.08722	0.627731	0.30185	0.117384	1				Sum_mL	2927.42	6809.34	5285.96	1031.78	3706.61	328.304	157.868	61.3921		37	non-elevated
24	60.5	0	No	1	Yes	0	32.5902	8.78689	m	0	1	4	23.4835	nein	None	Oropharynx	1	I	3	Mean_mL	20.5932	46.9677	47.3941	9.02314	32.8256	2.89636	1.85346	0.795574	1				Sum_mL	2553.56	5824	5876.87	1118.87	4070.37	359.148	229.829	98.6512		42	non-elevated
26	74.22	0	Yes	0	Yes	0	27.4098	26.4262	m	0	1	7	27.9904	Nikotin	Smoking	Oropharynx	1	II	4	Mean_mL	12.7284	23.1976	42.0454	7.43058	27.778	4.03456	2.18501	0.617201	1				Sum_mL	2316.57	4221.96	7652.26	1352.37	5055.6	734.29	397.671	112.331		36	elevated
27	64.7	0	No	1	Yes	0	61.8361	38.918	f	10	1	5	24.5243	beides ex	Alcohol and Smoking	Mundhöhle	2	I	1	Mean_mL	23.9744	40.5407	125.68	24.8733	85.9076	10.2511	2.5454	2.10254	1				Sum_mL	1582.31	2675.69	8294.88	1641.64	5669.9	676.576	167.997	138.768		30.9	non-elevated
28	71.45	2	No	1	Yes	0	2.42623	2.29508	m	0	2-4	9	28.7319	beides	Alcohol and Smoking	Mehretagen	0	IV	5	Mean_mL	10.64	18.3054	36.7199	5.66972	22.3331	6.55206	1.63794	0.527111	1				Sum_mL	2393.99	4118.71	8261.98	1275.69	5024.95	1474.21	368.536	118.6		33	elevated
29	53.07	1	Yes	0	Yes	0	7.01639	5.86885	m	0	0	3	32.2494	Nikotin	Smoking	CUP	0	IV	2	Mean_mL	44.4985	91.1017	140.288	18.8526	80.1753	32.0856	6.88807	2.28689	1				Sum_mL	2803.41	5739.4	8838.17	1187.71	5051.04	2021.39	433.948	144.074		36	elevated
30	70.78	0	No	1	No	1	33.6066	33.6066	m	0	0	6	23.8498	Alk, ex-Nik	Alcohol and Smoking	Oropharynx	1	I	2	Mean_mL	41.483	80.3415	68.1663	14.3574	38.3625	10.5346	3.41146	1.50019	1				Sum_mL	2779.36	5382.88	4567.14	961.948	2570.29	705.821	228.568	100.513		35.8	non-elevated
31	61.49	2	No	1	No	1	19.2131	19.2131	m	0	0	4	28.5763	beides	Alcohol and Smoking	Nase	2	I	1	Mean_mL	11.925	28.8272	29.2254	4.80117	17.8526	4.69327	1.34577	0.532605	1				Sum_mL	2444.63	5909.58	5991.2	984.24	3659.78	962.119	275.883	109.184		44	non-elevated
32	65.56	0	No	1	No	1	32.5574	32.5574	m	0	1	4	27.7323	Nikotin	Smoking	Oropharynx	1	I	2	Mean_mL	35.6293	58.7688	151.846	22.5744	118.611	7.40893	2.32004	0.931939	1				Sum_mL	2209.02	3643.67	9414.47	1399.61	7353.88	459.354	143.843	57.7802		44	non-elevated
33	68.45	1	Yes	0	No	0	4.62295	4.62295	m	0	1	9	19.6052	beides	Alcohol and Smoking	Oropharynx	0	IV	4	Mean_mL	9.83353	13.0414	14.8274	4.05359	6.17133	2.78166	1.33123	0.489585	1				Sum_mL	2065.04	2738.69	3113.75	851.255	1295.98	584.148	279.558	102.813		37	elevated
34	82.23	2	No	1	No	1	7.54098	7.54098	f	10	2-4	7	19.4674	nein	None	Mundhöhle	2	II	5	Mean_mL	9.61215	13.0976	20.4656	4.04428	13.3598	1.60289	1.06097	0.397717	1				Sum_mL	1586.01	2161.1	3376.83	667.307	2204.36	264.477	175.061	65.6232		37.7	non-elevated
35	46.85	2	No	1	Yes	0	15.1475	9.60656	m	0	0	2	17.3589	beides	Alcohol and Smoking	Larynx	2	IV	4	Mean_mL	31.8725	59.8408	22.0558	6.56056	11.9175	1.36978	1.58079	0.627178	1				Sum_mL	2262.95	4248.7	1565.96	465.8	846.142	97.2547	112.236	44.5296		38.4	elevated
37	76.41	0	No	1	No	1	36.1639	36.1639	m	0	0	5	19.199	beides	Alcohol and Smoking	Hypopharynx	2	IV	2	Mean_mL	37.5694	61.3146	45.977	13.1215	21.3521	5.94242	3.78753	1.77347	1				Sum_mL	2291.74	3740.19	2804.6	800.411	1302.48	362.488	231.04	108.182		35	elevated
39	70.09	0	No	1	No	1	33.8361	33.8361	m	0	0	4	23.8895	nein	None	Oropharynx	1	I	2	Mean_mL	7.93349	14.0109	17.3526	3.91286	10.1115	2.19465	0.856426	0.277188	1				Sum_mL	2372.11	4189.25	5188.43	1169.95	3023.34	656.199	256.071	82.8793		39	non-elevated
41	49.51	0	No	1	No	1	33.1475	33.1475	m	0	0	2	30.7787	nein	None	Nasopharynx	0	III	4	Mean_mL	40.2106	105.761	123.259	22.8827	76.013	18.2473	5.09717	1.01931	1				Sum_mL	2412.64	6345.68	7395.57	1372.96	4560.78	1094.84	305.83	61.1583		40	elevated
43	56.85	0	No	1	No	1	25.9016	25.9016	m	0	1	4	28.0102	beides	Alcohol and Smoking	Mundhöhle	2	III	3	Mean_mL	11.1829	27.6032	33.8281	7.85647	19.1433	3.30921	2.56267	0.956444	1				Sum_mL	2482.61	6127.92	7509.83	1744.14	4249.81	734.645	568.912	212.331		46	elevated
44	64.85	0	No	1	Yes	0	36.4918	22.5902	m	0	1	4	33.2408	Nikotin	Smoking	Oropharynx	1	III	4	Mean_mL	25.3932	58.7116	95.7905	24.2446	63.0844	3.69456	3.54212	1.22482	1				Sum_mL	2513.93	5812.45	9483.26	2400.22	6245.36	365.762	350.67	121.257		32	elevated
45	78.57	1	Yes	0	Yes	0	4.85246	3.77049	m	0	1	6	19.9251	ex-Raucher	Smoking	Hypopharynx	2	IV	4	Mean_mL	12.9906	19.0413	24.0396	5.49009	10.8399	5.78646	1.56325	0.359917	1				Sum_mL	2792.99	4093.87	5168.52	1180.37	2330.58	1244.09	336.099	77.3822		41
48	86.08	0	Yes	0	No	0	31.4098	31.4098	m	0	1	7	24.4857	nein	None	Larynx	0	IV	3	Mean_mL	47.4556	70.6374	96.0813	21.1437	55.6389	10.6177	6.49686	2.18416	1				Sum_mL	2847.34	4238.24	5764.88	1268.62	3338.33	637.064	389.812	131.049		37	elevated
49	55.05	1	Yes	0	Yes	0	8.39344	4.13115	m	0	0	3	24.8971	Nikotin	Smoking	Mehretagen	0	IV	4	Mean_mL	11.0784	21.6912	22.4656	4.15288	13.6858	3.00152	1.20408	0.421266	1				Sum_mL	2625.57	5140.81	5324.34	984.232	3243.54	711.359	285.368	99.8401		30.8	elevated
50	70.95	1	Yes	0	No	0	4.45902	4.45902	m	0	1	6	28.3447	nein	None	Mundhöhle	1	IV	2	Mean_mL	37.2269	60.0443	77.598	17.5392	40.3029	14.3528	3.86268	1.54044	1				Sum_mL	2010.25	3242.39	4190.29	947.117	2176.36	775.051	208.585	83.1839		43	non-elevated
51	55.65	0	No	1	Yes	0	26.2295	2.78689	m	0	0	3	25.7117	Nikotin	Smoking	Nase	2	II	1	Mean_mL	10.1556	20.1352	22.9408	4.33746	14.848	2.50823	0.895162	0.351882	1				Sum_mL	2325.64	4610.97	5253.44	993.279	3400.2	574.385	204.992	80.5811		36	elevated
52	78.02	2	No	1	Yes	0	9.96721	9.63934	f	10	1	6	29.5858	beides	Alcohol and Smoking	Parotis	1	IV	1	Mean_mL	9.15601	15.9151	48.0999	9.01961	34.1946	2.74933	1.48113	0.655294	1				Sum_mL	1657.24	2880.63	8706.09	1632.55	6189.22	497.628	268.084	118.608
53	64.08	0	No	1	No	1	35.8361	35.8361	m	0	1	4	26.1962	ex-Raucher	Smoking	Nase	0	II	1	Mean_mL	4.9195	14.9768	18.7844	3.26005	9.2529	4.39212	1.49125	0.388056	1				Sum_mL	2125.23	6469.97	8114.85	1408.34	3997.25	1897.4	644.22	167.64		41.1
54	62.63	0	No	1	No	1	35.6066	35.6066	f	10	1	5	39.0368	beides	Alcohol and Smoking	Larynx	2	0	5	Mean_mL	33.6713	57.3046	199.446	33.0491	145.808	9.91972	7.34615	3.32276	1				Sum_mL	1717.24	2922.53	10171.7	1685.5	7436.22	505.906	374.654	169.461		39.8	non-elevated
55	26.45	0	No	1	No	1	35.8361	35.8361	m	0	0	3	24.2215	nein	None	Larynx	2	0	1	Mean_mL	10.0067	26.7971	16.6095	2.66728	11.757	1.1718	0.735581	0.277801	1				Sum_mL	1801.21	4823.48	2989.71	480.11	2116.27	210.925	132.405	50.0042		47	non-elevated
56	59.55	0	No	1	No	1	35.8033	35.8033	m	0	0	3	26.1224	Nikotin	Smoking	Nase	2	IV	3	Mean_mL	31.3499	54.8533	100.026	19.8714	53.9921	19.6112	4.65	1.90081	1				Sum_mL	2100.44	3675.17	6701.71	1331.39	3617.47	1313.95	311.55	127.354		40	elevated
57	58.62	1	Yes	0	No	0	0.360656	0.360656	f	10	2-4	6	52.707	Nikotin	Smoking	Oropharynx	1	II	5	Mean_mL	28.1715	50.1793	361.645	35.8753	303.216	14.9468	5.02065	2.58579	1				Sum_mL	1464.92	2609.32	18805.5	1865.51	15767.2	777.234	261.074	134.461		301	elevated
59	47.16	0	No	1	Yes	0	39.1148	8	m	0	0	2	28.0763	Nikotin	Smoking	Mehretagen	1	III	4	Mean_mL	32.4674	83.5341	128.388	18.7989	84.4207	16.89	6.18998	2.08819	1				Sum_mL	2240.25	5763.85	8858.76	1297.12	5825.03	1165.41	427.109	144.085		42	non-elevated
61	68.1	0	No	1	No	1	36.7869	36.7869	m	0	1	6	28.0863	Alk, ex-Nik	Alcohol and Smoking	Oropharynx	1	II	2	Mean_mL	9.80608	19.5904	45.0334	9.21769	27.5998	5.10915	2.17427	0.932424	1				Sum_mL	1892.57	3780.95	8691.44	1779.01	5326.77	986.065	419.635	179.958		39.2
62	42.97	0	No	1	No	1	35.7049	35.7049	f	10	0	2	23.03	nein	None	Nasopharynx	0	III	4	Mean_mL	8.28418	18.1242	28.5326	3.38152	23.913	0.476828	0.528384	0.232924	1				Sum_mL	1532.57	3352.97	5278.54	625.582	4423.9	88.2132	97.7511	43.0909		45	non-elevated
63	71.75	0	Yes	0	Yes	0	24.5246	16.6885	m	0	0	5	30.6689	nein	None	Nasennebenhöhlen	2	IV	4	Mean_mL	36.2613	76.8223	164.155	21.9917	86.0856	41.0169	11.4927	3.56845	1				Sum_mL	2139.42	4532.52	9685.16	1297.51	5079.05	2420	678.071	210.539		32	non-elevated
64	60.41	0	No	1	No	1	35.541	35.541	f	10	0	4	31.6242	ex-Raucher	Smoking	Oropharynx	1	I	3	Mean_mL	27.8676	60.2167	138.863	18.1749	109.767	7.57991	2.19159	1.15013	1				Sum_mL	1839.26	3974.3	9164.99	1199.54	7244.62	500.274	144.645	75.9083		42
66	61.9	0	No	1	No	1	28.5574	28.5574	m	0	1	4	27.4717	ex-Raucher	Smoking	Oropharynx	1	I	3	Mean_mL	36.5072	93.1912	74.7717	15.9465	45.0438	7.83337	4.55309	1.39497	1				Sum_mL	2519	6430.19	5159.25	1100.31	3108.02	540.503	314.163	96.253		41	non-elevated
67	44.03	0	No	1	No	1	16.3607	16.3607	m	0	0	2	28.7543	ex-Raucher	Smoking	Nasennebenhöhlen	2	IV	4	Mean_mL	13.2498	28.6059	32.0379	6.05684	20.9005	3.04133	1.49155	0.547716	1				Sum_mL	2782.45	6007.24	6727.96	1271.94	4389.09	638.679	313.225	115.02		43
68	61.3	0	No	1	Yes	0	38.7869	30.7541	m	0	1	5	23.1206	beides	Alcohol and Smoking	Mundhöhle	0	IV	4	Mean_mL	35.5787	58.5483	118.477	33.0257	62.3353	15.2201	5.25635	2.64004	1				Sum_mL	2419.35	3981.28	8056.47	2245.75	4238.8	1034.97	357.432	179.523		28	elevated
69	83.8	0	No	1	Yes	0	29.7377	11.0164	m	0	0	6	22.9819	Alkohol	Alcohol	Oropharynx	1	I	1	Mean_mL	12.0207	13.8772	34.9576	7.83235	17.5686	5.63359	2.70778	1.21532	1				Sum_mL	2332.01	2692.18	6781.78	1519.48	3408.3	1092.92	525.31	235.772		32	non-elevated
70	50.54	1	Yes	0	Yes	0	2.81967	2.2623	m	0	1	7	21.2245	beides	Alcohol and Smoking	Hypopharynx	0	IV	4	Mean_mL	43.0323	75.3954	25.1881	8.57126	11.4357	1.93723	2.45137	0.792508	1				Sum_mL	2495.87	4372.93	1460.91	497.133	663.27	112.36	142.18	45.9655		30.2	elevated
71	85.36	2	No	1	No	1	9.40984	9.40984	m	0		8	34.6627	nein	None	Nase	1	I	1	Mean_mL	44.1275	71.2105	185.751	35.1067	95.9702	33.5158	16.1854	4.97336	1				Sum_mL	2338.76	3774.16	9844.82	1860.65	5086.42	1776.34	857.824	263.588		34	non-elevated
73	61.56	0	No	1	No	1	38.3279	38.3279	m	0	1	6	25.763	Alk, ex-Nik	Alcohol and Smoking	Mundhöhle	1	I	1	Mean_mL	23.8612	44.3137	55.8437	14.1763	25.9554	11.3706	3.06239	1.27897	1				Sum_mL	2863.35	5317.64	6701.25	1701.16	3114.64	1364.48	367.487	153.477		33.4	non-elevated
76	67.23	0	No	1	No	1	37.0492	37.0492	m	0	0	4	26.5432	beides	Alcohol and Smoking	Larynx	2	0	1	Mean_mL	11.6445	25.3401	25.4864	3.99706	17.1035	2.92673	0.959192	0.49996	1				Sum_mL	2491.92	5422.77	5454.1	855.37	3660.15	626.319	205.267	106.991
77	79.76	2	No	1	Yes/No	0	12.4262	36.3934	m	0	0	5	25	beides	Alcohol and Smoking	Mundhöhle	0	I	1	Mean_mL	42.3674	78.3647	99.8411	20.4857	61.2927	9.16652	7.35624	1.53988	1				Sum_mL	2711.51	5015.34	6389.83	1311.09	3922.73	586.657	470.799	98.5524		39	non-elevated
78	60.15	1	Yes	0	No	0	25.082	25.082	m	0	2-4	4	24.6914	beides	Alcohol and Smoking	Mehretagen	0	IV	4	Mean_mL	43.0631	74.719	50.6589	15.6762	25.9007	3.9673	3.78143	1.33319	1				Sum_mL	2540.72	4408.42	2988.87	924.898	1528.14	234.071	223.104	78.6581		15.8	elevated
79	70.31	0	No	1	No	1	39.7705	39.7705	m	0	0	5	27.1605	Alkohol	Alcohol	Oropharynx	1	II	2	Mean_mL	45.0605	82.4542	104.802	19.65	70.6468	6.83134	5.41693	2.2572	1				Sum_mL	2928.93	5359.53	6812.15	1277.25	4592.04	444.037	352.1	146.718		41	non-elevated
81	63.13	1	Yes	0	Yes	0	5.63934	3.77049	m	0	2-4	8	29.3878	nein	None	Mundhöhle	2	IV	5	Mean_mL	42.2676	81.4668	206.446	51.3202	115.118	25.1533	11.552	3.30218	1				Sum_mL	2536.06	4888.01	12386.8	3079.21	6907.09	1509.2	693.121	198.131		28	elevated
82	61.27	2	Yes	0	No	0	4.16393	4.16393	m	0	1	6	14.533	beides	Alcohol and Smoking	Oropharynx	0	III	4	Mean_mL	35.8755	48.6764	6.00075	1.87996	2.46262	0.912519	0.603537	0.142111	1				Sum_mL	2583.03	3504.7	432.054	135.357	177.309	65.7014	43.4547	10.232		40	non-elevated
83	52.51	1	Yes	0	No	0	0.721311	0.721311	m	0	0	4	19.8177	beides	Alcohol and Smoking	Oropharynx	0	IV	1	Mean_mL	9.80385	14.867	15.5894	4.4638	8.37229	1.51456	0.900833	0.337939	1				Sum_mL	2127.44	3226.14	3382.9	968.644	1816.79	328.66	195.481	73.3328		33	non-elevated
85	50.62	1	Yes	0	Yes	0	4.16393	3.83607	m	0	1	6	25.4327	beides	Alcohol and Smoking	Mehretagen	0	IV	2	Mean_mL	34.7651	82.9704	93.0645	18.4669	56.6969	9.02327	6.23642	2.641	1				Sum_mL	2190.2	5227.14	5863.07	1163.42	3571.91	568.466	392.895	166.383		29	elevated
86	76.9	1	Yes	0	Yes	0	1.27869	1.27869	m	0	1	6	22.1607	beides	Alcohol and Smoking	Larynx	2	II	4	Mean_mL	45.457	53.1254	83.5852	28.2758	35.9125	11.101	5.92252	2.37337	1				Sum_mL	3091.08	3612.52	5683.79	1922.76	2442.05	754.869	402.732	161.389		41
88	69.61	2	No	1	Yes	0	21.6721	19.6066	m	0	0	4	27.7323	ex-Raucher	Smoking	Oropharynx	0	IV	2	Mean_mL	12.3898	20.588	36.7257	7.57848	21.795	4.18496	2.44646	0.720828	1				Sum_mL	2403.63	3994.07	7124.79	1470.22	4228.23	811.881	474.613	139.841		34
89	65.17	0	No	1	No	1	36.2295	36.2295	f	10	0	4	25.3906	nein	None	Nase	0	I	1	Mean_mL	7.88622	15.2496	30.4848	5.58065	21.2817	1.95009	1.17897	0.493404	1				Sum_mL	1411.63	2729.67	5456.79	998.936	3809.43	349.067	211.035	88.3192		41	non-elevated
90	70.41	2	No	1	No	1	25.3115	25.3115	f	10	0	5	22.3757	Nikotin	Smoking	Oropharynx	1	III	2	Mean_mL	27.1913	43.686	54.3607	10.2044	39.2045	2.10708	1.90604	0.938688	1				Sum_mL	1658.67	2664.85	3316	622.466	2391.48	128.532	116.268	57.26		33	elevated
91	58.47	1	Yes	0	No	0	1.27869	1.27869	m	0	2-4	3	22.4913	beides	Alcohol and Smoking	Mehretagen	0	IV	1	Mean_mL	36.4509	52.1874	48.7977	16.2488	18.798	7.66485	4.1293	1.95678	1				Sum_mL	2259.96	3235.62	3025.46	1007.43	1165.47	475.22	256.017	121.32		25.4	elevated
94	73.82	0	No	1	Yes	0	30.0656	12.9836	m	0	0	10	23.3556	Nikotin	Smoking	Mehretagen	0	IV	6	Mean_mL	41.7906	73.9424	79.4009	18.3872	44.8888	9.60992	5.26932	1.24557	1				Sum_mL	2382.06	4214.72	4525.85	1048.07	2558.66	547.765	300.351	70.9972		37	non-elevated
95	82.95	1	Yes	0	Yes	0	17.377	14.5902	f	10		6	24.4473	Alkohol	Alcohol	Hypopharynx	0	IV	5	Mean_mL	34.0069	54.63	99.2734	26.5605	58.945	6.48477	5.07501	2.20816	1				Sum_mL	2040.42	3277.8	5956.41	1593.63	3536.7	389.086	304.5	132.489		33
96	92.4	2	No	1	No	1	42	41.5738	m	0	2-4	6	28.441	nein	None	Nase	0	IV	5	Mean_mL	49.7264	78.6889	133.432	33.585	75.0185	12.5381	8.48546	3.80491	1				Sum_mL	2436.6	3855.76	6538.17	1645.67	3675.91	614.368	415.788	186.441		25.8	elevated
98	62.16	0	No	1	No	1	41.541	41.541	m	0	0	4	26.0146	nein	None	Mundhöhle	0	II	1	Mean_mL	37.0244	86.9856	69.986	18.7364	36.7449	9.68342	3.45142	1.36985	1				Sum_mL	2591.71	6088.99	4899.02	1311.55	2572.14	677.839	241.6	95.8898		43	non-elevated
99	60.63	0	No	1	No	1	41.1148	41.1803	m	0	0	4	29.668	nein	None	Oropharynx	1	I	2	Mean_mL	41.4768	87.1898	100.997	17.8437	53.7588	23.1273	4.75458	1.51212	1				Sum_mL	2944.85	6190.48	7170.75	1266.9	3816.87	1642.04	337.575	107.36		40	elevated
100	63.9	0	No	1	No	1	41.1148	41.1148	m	0	1	6	30.3871	ex-Raucher	Smoking	CUP	1	III	4	Mean_mL	44.9045	97.4088	155.734	35.3508	100.797	13.1989	4.33363	2.0536	1				Sum_mL	2873.89	6234.16	9966.98	2262.45	6451.02	844.731	277.352	131.431		36.9	elevated
101	61.22	0	No	1	No	1	43.0492	43.0492	f	10	0	4	23.8281	ex-Raucher	Smoking	Nase	1	II	1	Mean_mL	8.41471	12.7409	24.1376	4.37445	17.5959	1.33973	0.502975	0.32448	1				Sum_mL	1733.43	2624.62	4972.34	901.136	3624.76	275.985	103.613	66.843		38.5
102	63.58	2	No	1	No	1	43.9344	29.9344	f	10	0	4	22.5896	nein	None	Oropharynx	1	0	2	Mean_mL	26.4206	58.9111	87.9232	16.525	62.7525	4.70351	2.7126	1.22963	1				Sum_mL	1664.5	3711.4	5539.16	1041.07	3953.4	296.321	170.894	77.467		40	non-elevated
103	65	1	Yes	0	No	0	3.7377	3.7377	f	10	2-4	8	18.7783	ex-Raucher	Smoking	Oropharynx	1	III	2	Mean_mL	3.64513	5.28722	6.25922	1.68154	3.8245	0.371985	0.255855	0.125349	1				Sum_mL	1673.11	2426.83	2872.98	771.825	1755.44	170.741	117.437	57.5352		31
105	72.19	2	No	1	No	1	2.42623	2.42623	f	10	0	5	27.2392	nein	None	Mundhöhle	1	III	1	Mean_mL	33.7439	56.9787	135.161	26.3962	96.5554	5.75128	4.62398	1.83415	1				Sum_mL	1855.92	3133.83	7433.85	1451.79	5310.55	316.32	254.319	100.878		38
106	72.73	0	No	1	No	1	30.8197	30.8197	f	10	1	6	37.1094	Nikotin	Smoking	Larynx	2	I	1	Mean_mL	6.43683	12.259	42.6803	4.69929	35.1952	1.64331	0.85438	0.288137	1				Sum_mL	1609.21	3064.74	10670.1	1174.82	8798.8	410.828	213.595	72.0342
108	72.28	2	Yes	0	Yes	0	6.45902	6.45902	f	10	0	5	15.4006	Nik, ex-Alk	Alcohol and Smoking	Oropharynx	0	III	5	Mean_mL	26.7456	36.4379	4.01469	1.1455	1.67733	0.403244	0.555611	0.233007	1				Sum_mL	1925.69	2623.53	289.058	82.4758	120.768	29.0336	40.004	16.7765		43	non-elevated
109	63.62	0	No	1	Yes	0	44.3607	13.1803	m	0	1	5	21.1463	nein	None	Nasopharynx	2	III	4	Mean_mL	34.716	86.1664	57.0759	10.5573	38.1978	4.61488	2.2898	1.41613	1				Sum_mL	2187.11	5428.49	3595.78	665.112	2406.46	290.737	144.258	89.2162		44	non-elevated
110	80.9	1	Yes	0	No	0	1.40984	1.37705	f	10	2-4	8	23.7387	Nikotin	Smoking	Mundhöhle	0	IV	2	Mean_mL	28.794	41.3652	109.027	17.4758	84.5282	3.56966	2.39388	1.05933	1				Sum_mL	1871.61	2688.74	7086.74	1135.93	5494.33	232.028	155.602	68.8562		33	non-elevated
112	44.44	2	No	1	No	1	17.2787	17.2787	m	0	0	2	31.3146	Nikotin	Smoking	Nasopharynx	1	IV	4	Mean_mL	28.5712	60.528	67.7235	11.0159	43.2823	7.08734	5.13669	1.20125	1				Sum_mL	2485.7	5265.94	5891.95	958.384	3765.56	616.599	446.892	104.509		44.3	non-elevated
113	66.98	0	No	1	No	1	46.5574	46.5574	f	10	0	4	17.9931	Nikotin	Smoking	Oropharynx	1	I	3	Mean_mL	27.8008	36.9109	69.5165	12.6947	48.2657	4.41383	2.2839	1.85833	1				Sum_mL	1973.85	2620.67	4935.67	901.324	3426.87	313.382	162.157	131.941		26	non-elevated
114	56.52	0	No	1	No	1	24.5574	24.5574	m	0	0	3	26.5118	Nikotin	Smoking	Oropharynx	1	III	2	Mean_mL	10.2082	24.3341	19.1418	2.75085	14.2504	1.29646	0.622547	0.221465	1				Sum_mL	2327.47	5548.17	4364.32	627.193	3249.1	295.594	141.941	50.4941		43	non-elevated
115	61.54	1	Yes	0	Yes	0	4.19672	2.52459	m	0	1	9	38.1547	beides	Alcohol and Smoking	Mehretagen	0	IV	5	Mean_mL	43.4487	84.8672	226.344	38.2825	164.823	13.1497	6.97443	3.11439	1				Sum_mL	2997.96	5855.84	15617.7	2641.49	11372.8	907.328	481.236	214.893		32	elevated
117	66	0	No	1	Yes	0	36.9836	36.4918	m	0	1	5	32.5521	Alkohol	Alcohol	Oropharynx	1	I	2	Mean_mL	11.537	26.9409	51.9432	8.09883	32.9771	7.74379	2.40188	0.721595	1				Sum_mL	2434.3	5684.54	10960	1708.85	6958.18	1633.94	506.796	152.257		40	non-elevated
119	65.91	0	No	1	No	1	38.918	38.918	m	0	0	4	24.9649	ex-Raucher	Smoking	CUP	1	IV	4	Mean_mL	35.9324	78.2182	70.9095	16.1958	37.0637	9.93877	5.63328	2.07799	1				Sum_mL	1940.35	4223.78	3829.11	874.572	2001.44	536.693	304.197	112.211		40
120	78.15	2	No	1	No	1	22.8852	22.8852	m	0	2-4	8	23.3887	nein	None	Larynx	0	IV	5	Mean_mL	24.1933	39.1591	73.6205	14.7146	45.2533	9.19266	3.2721	1.1879	1				Sum_mL	2104.81	3406.85	6404.98	1280.17	3937.04	799.762	284.672	103.347		37
122	65.35	1	Yes	0	Yes	0	13.2131	7.60656	m	0	1	5	25.0593	beides	Alcohol and Smoking	Mehretagen	0	III	4	Mean_mL	38.0329	68.2735	72.3913	16.4639	38.1692	10.5165	4.97798	2.26372	1				Sum_mL	2434.11	4369.51	4633.04	1053.69	2442.83	673.058	318.591	144.878		39	elevated
123	65.44	1	Yes	0	Yes	0	24	22.0656	m	0	1	4	20.3383	Alk, ex-Nik	Alcohol and Smoking	Mundhöhle	0	IV	5	Mean_mL	37.9922	64.2697	57.5242	14.2834	31.8388	6.80338	3.12538	1.47321	1				Sum_mL	2355.52	3984.72	3566.5	885.573	1974.01	421.81	193.774	91.339		34	elevated
124	57.41	0	No	1	No	1	46.1311	46.1311	f	10	0	3	30.4705	nein	None	Nasopharynx	0	IV	4	Mean_mL	32.0492	66.5755	112.563	12.4084	94.4815	3.00006	2.01576	0.656934	1				Sum_mL	1794.75	3728.23	6303.51	694.873	5290.96	168.003	112.883	36.7883		38
126	72.52	1	Yes	0	No	0	7.47541	7.47541	f	10	1	8	24.0882	Nik, ex-Alk	Alcohol and Smoking	Mehretagen	0	III	4	Mean_mL	9.36266	12.7896	29.5095	5.9153	20.4335	1.56461	0.892735	0.703334	1				Sum_mL	1769.54	2417.23	5577.29	1117.99	3861.93	295.711	168.727	132.93		38.4	non-elevated
127	67.62	0	No	1	No	1	24.8525	24.8525	m	0	1	4	32.6608	Nikotin	Smoking	Larynx	2	IV	4	Mean_mL	50.6354	97.7883	138.33	26.1081	93.8885	5.79841	10.2784	2.25713	1				Sum_mL	3139.39	6062.87	8576.49	1618.7	5821.09	359.501	637.259	139.942		41	elevated
129	65.67	1	Yes	0	No	0	0.52459	0.52459	m	0	0	6	20.1771	beides	Alcohol and Smoking	Mehretagen	0	IV	4	Mean_mL	31.5726	53.5376	26.3132	6.53167	16.8424	1.54155	0.965525	0.432021	1				Sum_mL	2336.37	3961.78	1947.17	483.343	1246.34	114.075	71.4488	31.9696		40.8	elevated
130	78.98	1	Yes	0	No	0	3.14754	3.14754	m	0	1	6	25.9259	Nikotin	Smoking	Hypopharynx	0	III	4	Mean_mL	42.6908	76.0505	100.597	26.945	56.2006	10.8079	5.06381	1.57977	1				Sum_mL	3116.43	5551.69	7343.59	1966.99	4102.64	788.975	369.658	115.323		39.6
132	66.24	0	No	1	No	1	43.8033	43.8033	m	0	0	4	25.9516	ex-Raucher	Smoking	Oropharynx	1	III	4	Mean_mL	35.631	81.9745	85.2914	14.7216	60.0152	6.06303	3.672	0.819518	1				Sum_mL	2244.75	5164.39	5373.36	927.461	3780.96	381.971	231.336	51.6297		38.5	non-elevated
133	58.19	0	No	1	No	1	46.4262	46.4262	m	0	1	3	31.1728	nein	None	Oropharynx	1	I	1	Mean_mL	23.2667	61.9625	73.1438	11.1861	46.6826	9.46576	4.07261	1.73668	1				Sum_mL	2349.94	6258.21	7387.52	1129.8	4714.94	956.042	411.333	175.404		42	non-elevated
134	82.81	2	Yes	0	Yes	0	9.63934	2.45902	f	10	2-4	8	24.0055	nein	None	Oropharynx	1	II	5	Mean_mL	8.85083	9.73062	46.1493	8.48084	31.6221	2.76903	2.43938	0.837969	1				Sum_mL	1371.88	1508.25	7153.15	1314.53	4901.43	429.199	378.104	129.885		31	elevated
135	61.44	2	No	1	No	1	18.1311	6.06557	m	0	0	7	23.5294	beides	Alcohol and Smoking	Oropharynx	1	II	4	Mean_mL	40.1212	69.105	88.8325	19.8375	45.5186	16.4449	5.32231	1.7092	1				Sum_mL	2487.52	4284.51	5507.62	1229.93	2822.15	1019.58	329.983	105.971		26.9	elevated
136	60.31	0	No	1	No	1	35.7705	35.7705	m	0	0	3	27.4756	Nik, ex-Alk	Alcohol and Smoking	Oropharynx	0	IV	2	Mean_mL	12.8807	30.3216	20.3997	4.09143	12.2676	2.19776	1.26902	0.57384	1				Sum_mL	2344.28	5518.53	3712.74	744.641	2232.7	399.993	230.962	104.439		47	non-elevated
137	79.62	0	No	1	No	1	43.3443	43.3443	f	10	0	5	24.8016	ex-Raucher	Smoking	Mundhöhle	2	I	1	Mean_mL	31.962	57.7042	118.7	16.5012	89.8052	6.99448	3.97327	1.42581	1				Sum_mL	1917.72	3462.25	7122	990.073	5388.31	419.669	238.396	85.5488		42
138	81.59	0	No	1	No	1	42.3934	42.3934	m	0	1	8	27.0641	nein	None	Parotis	0	III	3	Mean_mL	22.7949	42.6612	64.7344	8.72507	39.0755	13.048	3.00653	0.879234	1				Sum_mL	2439.05	4564.74	6926.58	933.583	4181.08	1396.14	321.699	94.0781		41.8
140	64.82	2	No	1	No	1	10.7213	10.7213	m	0	1	4	20.4529	Nikotin	Smoking	CUP	0	IV	4	Mean_mL	34.6687	54.2764	56.9318	14.301	29.5594	7.14078	3.64254	2.2881	1				Sum_mL	2218.8	3473.69	3643.64	915.264	1891.8	457.01	233.123	146.439		35
141	71.87	2	No	1	No	1	16.8525	16.8525	m	0	1	5	26.0933	ex-Raucher	Smoking	Nase	2	IV	3	Mean_mL	23.6252	47.2758	66.6339	14.3082	32.0561	14.5312	4.20293	1.53544	1				Sum_mL	2504.27	5011.23	7063.2	1516.67	3397.95	1540.31	445.51	162.757		38.7	non-elevated
143	58.9	0	No	1	Yes	0	48.9508	28.6885	f	10	0	3	24.539	beides ex	Alcohol and Smoking	Oropharynx	0	III	4	Mean_mL	16.3622	27.503	67.3491	10.987	45.6098	7.93043	2.00099	0.820925	1				Sum_mL	1439.88	2420.26	5926.72	966.855	4013.66	697.878	176.087	72.2414		41.9
144	73.26	0	No	1	No	1	48.3279	48.3279	m	0	1	11	24.0346	Alk, ex-Nik	Alcohol and Smoking	Oropharynx	0	IV	5	Mean_mL	42.3153	65.427	70.7671	14.5636	43.2342	6.49647	5.19776	1.27505	1				Sum_mL	1988.82	3075.07	3326.05	684.489	2032.01	305.334	244.295	59.9271		24.1	elevated
145	63.88	0	No	1	No	1	45.7377	45.7377	m	0	0	5	32.1402	ex-Raucher	Smoking	Nase	2	IV	3	Mean_mL	22.6082	52.9943	92.4809	10.0727	61.3173	14.3501	4.90631	1.8346	1				Sum_mL	2509.51	5882.37	10265.4	1118.07	6806.22	1592.86	544.6	203.641		39.2	non-elevated
146	57.5	2	Yes	0	No	0	8.13115	8.13115	m	0	0	4	34.041	Nikotin	Smoking	Oropharynx	1	II	1	Mean_mL	12.1698	25.5785	47.9715	7.87175	34.6225	2.74062	2.09792	0.638685	1				Sum_mL	2275.75	4783.18	8970.67	1472.02	6474.41	512.496	392.312	119.434		39.8	elevated
147	56.62	0	No	1	No	1	47.8033	47.8033	m	0	1	3	25.8645	Nikotin	Smoking	Mundhöhle	0	IV	2	Mean_mL	10.6608	22.2079	21.6279	3.31113	13.0627	3.06819	1.61851	0.567357	1				Sum_mL	2185.46	4552.63	4433.72	678.782	2677.86	628.98	331.794	116.308		40.2	elevated
148	59.28	2	No	1	No	1	20.5574	20.5574	f	10	0	5	33.6593	Nikotin	Smoking	Oropharynx	1	I	4	Mean_mL	4.22087	8.79893	31.7239	4.15001	24.3303	1.64116	1.26642	0.336074	1				Sum_mL	1722.11	3589.96	12943.4	1693.21	9926.75	669.591	516.7	137.118		41	non-elevated
149	72.05	2	No	1	No	1	2.81967	2.81967	m	0	1	6	26.2966	Nikotin	Smoking	Oropharynx	0	IV	1	Mean_mL	29.0179	42.2946	67.0049	15.1846	40.4665	6.53982	3.64444	1.16942	1				Sum_mL	2988.84	4356.34	6901.5	1564.02	4168.05	673.601	375.377	120.45		25.1	elevated
150	75.85	2	No	1	No	1	14.0656	14.9836	f	10	0	5	20.5693	Nikotin	Smoking	Larynx	2	I	1	Mean_mL	8.73279	15.521	18.2867	3.8116	12.1326	0.879277	0.850677	0.612529	1				Sum_mL	1702.89	3026.59	3565.9	743.263	2365.85	171.459	165.882	119.443		38	non-elevated
152	56.75	2	No	1	Yes	1	10.8525	4.39344	f	10	1	3	15.0551	ex-Alkoholiker	Alcohol	Mehretagen	0	IV	4	Mean_mL	22.1788	24.328	71.4362	20.005	40.2851	5.75204	3.47838	1.91571	1				Sum_mL	1441.62	1581.32	4643.36	1300.32	2618.53	373.883	226.095	124.521		26	elevated
153	65.92	1	Yes	0	Yes	0	10.5902	8	f	10	0	4	21.2306	Nikotin	Smoking	Oropharynx	0	IV	2	Mean_mL	25.6207	44.5231	77.673	14.9051	56.3571	2.44035	2.60949	1.36096	1				Sum_mL	1639.73	2849.48	4971.07	953.926	3606.86	156.182	167.008	87.1016		38	non-elevated
154	92.55	2	No	1	No	1	22.7541	7.93443	f	10	1	9	23.0112	nein	None	Mundhöhle	0	II	1	Mean_mL	19.3405	31.2434	42.698	9.57223	28.0304	2.08551	2.23626	0.773612	1				Sum_mL	1818.01	2936.88	4013.62	899.789	2634.86	196.038	210.208	72.7195		34	elevated
155	43.31	0	No	1	No	1	49.541	49.541	m	0	0	2	24.2123	beides	Alcohol and Smoking	CUP	0	IV	4	Mean_mL	37.0279	77.975	62.4985	17.8897	34.4287	6.59545	2.52712	1.05751	1				Sum_mL	2554.93	5380.28	4312.4	1234.39	2375.58	455.086	174.371	72.9682		37.8	elevated
156	58.17	0	No	1	Yes	0	49.8033	46.3279	m	0	1	6	22.5306	beides	Alcohol and Smoking	Oropharynx	0	IV	2	Mean_mL	36.2404	59.8952	50.8859	17.4709	23.2623	5.71959	3.39497	1.03814	1				Sum_mL	2681.79	4432.25	3765.55	1292.84	1721.41	423.249	251.228	76.8227		33	non-elevated
157	37.74	0	No	1	No	1	51.6721	51.6721	f	10	0	3	50.1186	Nikotin	Smoking	Oropharynx	2	II	1	Mean_mL	9.4632	24.3486	80.6203	9.01035	65.8655	3.55239	1.51512	0.676924	1				Sum_mL	2044.05	5259.3	17414	1946.23	14226.9	767.316	327.267	146.216		41	non-elevated
159	61.8	0	No	1	No	1	45.9672	45.9672	m	0	1	4	28.7197	nein	None	Larynx	2	I	1	Mean_mL	41.3902	103.409	104.485	13.4726	69.492	14.4562	5.00168	2.06251	1				Sum_mL	2193.68	5480.69	5537.7	714.046	3683.08	766.179	265.089	109.313		39
160	71.84	1	No	1	No	1	17.3115	17.3115	f	10	0	5	29.7619	Alkohol	Alcohol	Submandibularis	2	IV	3	Mean_mL	31.8853	67.1346	145.295	26.7199	106.455	6.02034	3.61432	2.48469	1				Sum_mL	1721.81	3625.27	7845.91	1442.87	5748.59	325.099	195.173	134.173		38	non-elevated
161	55.59	1	No	1	No	1	11.4098	11.4098	m	0	1	3	26.5432	beides	Alcohol and Smoking	Mundhöhle	1	IV	3	Mean_mL	33.7721	63.1566	89.9013	20.1976	48.0272	13.8843	5.43514	2.35719	1				Sum_mL	2093.87	3915.71	5573.88	1252.25	2977.69	860.824	336.978	146.146		32	elevated
162	72.47	0	No	1	No	1	46.0984	46.0984	f	10	1	5	22.3214	beides	Alcohol and Smoking	Oropharynx	0	III	3	Mean_mL	27.0091	35.143	74.4346	15.3297	50.4638	5.59985	1.83323	1.20798	1				Sum_mL	1917.64	2495.15	5284.86	1088.41	3582.93	397.589	130.16	85.7663		41	non-elevated
164	69.6	2	No	1	Yes	0	54	4.68852	m	0	1	6	24.8981	beides ex	Alcohol and Smoking	CUP	0	IV	4	Mean_mL	41.6431	77.3909	140.175	37.6073	68.8042	19.7396	9.80355	4.22021	1				Sum_mL	2665.16	4953.02	8971.19	2406.87	4403.47	1263.34	627.427	270.094		38.7	non-elevated
165	66.94	1	No	1	No	1	12.4918	12.4918	f	10	1	6	28.6726	nein	None	Nasopharynx	0	III	4	Mean_mL	16.0253	34.1407	55.9519	10.3581	36.0283	5.85542	2.67768	1.03235	1				Sum_mL	1426.25	3038.52	4979.72	921.875	3206.52	521.133	238.314	91.8795		39	elevated
166	65.97	0	Yes	0	No	0	54.1639	54.1639	f	10	1	6	22.2656	beides	Alcohol and Smoking	Oropharynx	0	IV	2	Mean_mL	31.3342	45.9897	74.5946	21.3441	42.096	5.32688	3.46763	2.35998	1				Sum_mL	1911.39	2805.37	4550.27	1301.99	2567.86	324.94	211.525	143.959		35	non-elevated
167	78.6	0	No	1	No	1	49.0492	49.0492	m	0	1	5	26.1493	Alkohol	Alcohol	Oropharynx	1	II	4	Mean_mL	46.8191	85.4781	95.976	16.0462	56.1847	15.9965	6.13058	1.61799	1				Sum_mL	2575.05	4701.29	5278.68	882.539	3090.16	879.808	337.182	88.9893		35	elevated
168	64.27	2	No	1	Yes	0	13.8689	7.04918	f	10	1	5	20.7031	beides	Alcohol and Smoking	Mehretagen	0	IV	4	Mean_mL	26.8415	41.9713	80.8686	16.1236	52.8946	5.9572	3.773	2.12019	1				Sum_mL	1637.33	2560.25	4932.98	983.54	3226.57	363.389	230.153	129.331		38	non-elevated
169	52.23	1	No	1	Yes	0	15.2459	12.7213	m	0	1	4	32.0503	Nikotin	Smoking	Mundhöhle	2	II	1	Mean_mL	28.9905	53.3112	114.303	34.9059	67.4003	7.18864	3.55085	1.25779	1				Sum_mL	3072.99	5650.99	12116.2	3700.03	7144.43	761.996	376.39	133.326		33.2	elevated
170	52.76	0	No	1	No	1	58.623	58.623	m	0	0	4	28.3675	Nikotin	Smoking	Larynx	2	I	1	Mean_mL	11.7857	29.9865	32.329	5.40289	20.3785	4.81141	1.28173	0.454384	1				Sum_mL	2557.5	6507.07	7015.38	1172.43	4422.14	1044.08	278.134	98.6014
171	60.58	0	No	1	No	1	53.0492	53.0492	m	0	1	4	30.4832	ex-Raucher	Smoking	Oropharynx	1	I	3	Mean_mL	10.7451	23.7853	40.6115	6.13657	23.2141	7.11462	3.25463	0.891617	1				Sum_mL	1848.15	4091.08	6985.18	1055.49	3992.82	1223.71	559.796	153.358		41.5	non-elevated
173	67.13	1	Yes	0	Yes	0	12.0328	6.65574	f	10	0	4	21.2953	beides	Alcohol and Smoking	Oropharynx	0	IV	4	Mean_mL	19.7972	29.0335	54.9153	11.9474	34.3604	5.3766	2.34565	0.885188	1				Sum_mL	2157.9	3164.65	5985.76	1302.27	3745.28	586.049	255.676	96.4855		24.9	elevated
175	71.59	0	No	1	No	1	57.1475	57.1475	m	0	0	7	19.0451	beides	Alcohol and Smoking	Mundhöhle	2	III	2	Mean_mL	11.2407	14.8782	17.8235	4.41001	8.84151	2.3532	1.49106	0.72773	1				Sum_mL	2169.45	2871.49	3439.94	851.132	1706.41	454.167	287.774	140.452		28	non-elevated
176	59.72	2	No	1	Yes	0	29.2459	16.8197	m	0	0	3	21.1327	beides	Alcohol and Smoking	Oropharynx	1	III	2	Mean_mL	35.7437	60.3883	69.6505	14.0164	38.0724	8.22424	6.3395	2.99805	1				Sum_mL	2359.08	3985.63	4596.93	925.08	2512.78	542.8	418.407	197.871		35	non-elevated
181	53.35	0	No	1	No	1	56.9508	56.9508	m	0	1	5	40.0949	nein	None	Oropharynx	1	III	2	Mean_mL	21.3146	46.0245	142.202	18.2207	103.931	11.8036	6.82886	1.41761	1				Sum_mL	1960.94	4234.25	13082.6	1676.31	9561.68	1085.93	628.255	130.42		41
183	50.41	0	No	1	No	1	55.6066	55.6066	m	0	1	3	36.2275	nein	None	Oropharynx	1	I	1	Mean_mL	37.9504	103.145	217.598	33.6805	149.681	23.0326	8.23026	2.97352	1				Sum_mL	2732.43	7426.43	15667	2425	10777	1658.35	592.579	214.093		43	non-elevated
184	79.87	0	No	1	Yes	0	49.2131	22.3607	f	10	0	6	28.7105	Nikotin	Smoking	Nasennebenhöhlen	2	IV	3	Mean_mL	38.523	48.3112	186.782	41.402	121.788	11.3035	8.52171	3.76658	1				Sum_mL	2388.42	2995.29	11580.5	2566.92	7550.86	700.819	528.346	233.528		30.3	elevated
187	69.33	2	No	1	Yes	0	25.7377	16.4262	m	0	1	5	24.2123	Nik, ex-Alk	Alcohol and Smoking	Larynx	2	IV	3	Mean_mL	35.4815	59.2962	72.635	18.4449	41.5147	7.39482	4.1274	1.15313	1				Sum_mL	2625.63	4387.92	5374.99	1364.92	3072.09	547.217	305.427	85.3315		34	elevated
189	57.08	0	No	1	No	1	64.0984	64.0984	m	0	1	3	27.1605	beides	Alcohol and Smoking	Larynx	2	II	1	Mean_mL	41.2604	89.0089	75.7479	15.9624	41.6238	12.7242	3.68437	1.75318	1				Sum_mL	3177.05	6853.68	5832.59	1229.1	3205.03	979.76	283.697	134.995		37.2
190	63.81	1	Yes	0	No	0	12.0984	12.0984	m	0	1	4	27.1739	beides	Alcohol and Smoking	Larynx	0	IV	4	Mean_mL	11.5362	22.3795	30.9641	7.05584	17.7623	3.38732	1.88345	0.8752	1				Sum_mL	2503.35	4856.36	6719.21	1531.12	3854.42	735.049	408.709	189.918		40
193	59.65	0	No	1	Yes	0	64.623	10.6557	m	0	1	3	24.8356	Alkohol	Alcohol	CUP	2	IV	4	Mean_mL	41.025	68.095	82.23	23.0534	45.7896	5.83877	5.51215	2.03611	1				Sum_mL	2461.5	4085.7	4933.8	1383.2	2747.38	350.326	330.729	122.166		40.5	non-elevated
194	69.56	0	No	1	No	1	68.1311	68.1311	m	0	1	5	25.7704	beides	Alcohol and Smoking	Oropharynx	0	III	2	Mean_mL	41.5178	69.1949	123.619	35.8601	67.8481	7.06103	8.55912	4.29106	1				Sum_mL	2366.52	3944.11	7046.3	2044.02	3867.34	402.479	487.87	244.591		31.1	elevated
195	65.46	0	No	1	Yes	0	37.9016	4.29508	m	0	1	5	26.9896	nein	None	Parotis	0	IV	2	Mean_mL	40.625	96.9651	88.4543	19.048	58.0306	4.06775	5.52712	1.78078	1				Sum_mL	2396.88	5720.94	5218.8	1123.83	3423.81	239.997	326.1	105.066		39.6	non-elevated
196	64.74	2	No	1	No	1	36.3607	36.3607	f	10	0	5	21.6713	beides	Alcohol and Smoking	Mundhöhle	0	IV	2	Mean_mL	38.3663	73.4455	73.5197	24.9661	40.3625	3.06952	3.63869	1.48291	1				Sum_mL	2071.78	3966.06	3970.07	1348.17	2179.58	165.754	196.489	80.077		36.4	elevated
197	57.12	1	No	1	Yes	0	34	15.9016	m	0	1	3	21.0498	Nikotin	Smoking	Larynx	2	IV	4	Mean_mL	10.4385	20.7359	14.6296	2.73225	8.15027	2.52863	0.958177	0.260306	1				Sum_mL	2244.27	4458.21	3145.37	587.434	1752.31	543.655	206.008	55.9658		34.6	elevated
198	79.08	1	Yes	0	Yes	0	35.2459	9.11475	m	0	1	5	24.8163	nein	None	Nase	2	II	1	Mean_mL	31.5924	60.9474	95.8758	19.132	58.7076	10.1747	6.10213	1.75939	1				Sum_mL	2085.1	4022.53	6327.8	1262.71	3874.7	671.529	402.741	116.12		33.5	non-elevated
199	33.74	2	No	1	No	1	42.8852	42.8852	m	0	0	2	25.1651	beides	Alcohol and Smoking	Mundhöhle	0	III	2	Mean_mL	32.5933	78.6927	82.3265	11.4655	60.3605	6.50545	2.74024	1.25485	1				Sum_mL	2314.13	5587.18	5845.18	814.05	4285.6	461.887	194.557	89.0946		39.8	non-elevated
202	79.63	0	No	1	Yes	0	76.2623	19.377	m	0	0	5	31.8878	nein	None	Parotis	0	IV	3	Mean_mL	12.3041	23.7384	52.1622	6.78818	32.1176	9.03837	3.38431	0.833685	1				Sum_mL	2374.7	4581.52	10067.3	1310.12	6198.7	1744.41	653.172	160.901		38.7
204	78.49	2	No	1	Yes	0	46.3934	1.34426	f	10	2-4	9	22.0386	nein	None	Parotis	2	IV	1	Mean_mL	27.3848	38.5417	111.764	15.1424	79.9861	10.6685	4.07876	1.88834	1				Sum_mL	1588.32	2235.42	6482.32	878.257	4639.2	618.775	236.568	109.524		32.6	non-elevated
205	61.7	0	No	1	No	1	77.6066	77.6066	m	0	0	4	25.3515	beides	Alcohol and Smoking	Oropharynx	0	IV	4	Mean_mL	35.6479	69.878	110.015	22.1461	68.3765	12.921	5.0195	1.55165	1				Sum_mL	2245.82	4402.32	6930.93	1395.2	4307.72	814.021	316.229	97.754		34.1	elevated
206	63.26	0	No	1	No	1	78.2623	78.2623	m	0	1	4	24.5675	ex-Raucher	Smoking	Hypopharynx	0	IV	2	Mean_mL	11.6847	22.053	25.2546	5.43514	13.7601	3.55602	1.70614	0.797148	1				Sum_mL	2395.37	4520.86	5177.19	1114.2	2820.82	728.984	349.759	163.415		20.3	elevated
207	57.05	0	No	1	No	1	60.623	60.623	m	0	0	3	22.9481	Nikotin	Smoking	Nase	2	IV	4	Mean_mL	37.413	71.8781	53.2041	11.0518	34.8739	3.39987	2.87786	1.00068	1				Sum_mL	2244.78	4312.69	3192.25	663.108	2092.43	203.992	172.672	60.0409		26.6
209	56.2	2	No	1	No	1	75.7377	49.541	m	0	2-4			beides	Alcohol and Smoking	Mehretagen	2	IV	4	Mean_mL	38.7707	48.7943	109.691	32.8188	59.7516	9.78024	5.55473	1.78571	1				Sum_mL	2520.1	3171.63	7129.92	2133.22	3883.86	635.716	361.058	116.071		30.3	elevated
210	75.58	1	Yes	0	Yes	0	68	57.3443	m	0	0	5	21.1389	Nikotin	Smoking	Larynx	2	I	1	Mean_mL	34.777	59.6402	30.5813	7.50462	17.6787	3.51114	1.41223	0.474565	1				Sum_mL	2538.72	4353.73	2232.43	547.837	1290.55	256.313	103.093	34.6432		43.5	non-elevated
211	49.03	0	No	1	Yes	0	81.4754	10.0328	f	10	1	3	16.8889	beides	Alcohol and Smoking	Larynx	2	IV	1	Mean_mL	23.4038	46.971	12.0556	3.34074	7.02416	0.753681	0.672311	0.264744	1				Sum_mL	1521.25	3053.12	783.616	217.148	456.571	48.9893	43.7002	17.2083		29	elevated
215	61.5	0	No	1	No	1	82.4262	82.4262	m	0	0	5	27.7634	Nikotin	Smoking	Mehretagen	0	III	3	Mean_mL	34.505	75.3992	89.504	14.4352	57.0455	10.657	5.62078	1.74568	1				Sum_mL	2173.81	4750.15	5638.75	909.415	3593.86	671.388	354.109	109.978		36.9	elevated
216	70.28	0	No	1	Yes	0	92.2623	22.8197	m	0	0	5	21.4619	nein	None	Oropharynx	1	II	2	Mean_mL	33.6882	66.1639	31.0778	6.23824	19.7502	3.19385	1.38923	0.50626	1				Sum_mL	2391.86	4697.64	2206.53	442.915	1402.27	226.763	98.6355	35.9445
217	59.94	2	No	1	Yes	0	49.3443	12.623	m	0	0	4	23.5457	Nik, ex-Alk	Alcohol and Smoking	Hypopharynx	2	IV	2	Mean_mL	36.3543	69.8285	46.1785	8.69299	28.0331	5.39396	2.85983	1.19867	1				Sum_mL	2508.44	4818.17	3186.32	599.816	1934.28	372.183	197.328	82.7084		38.2	non-elevated
218	71.37	2	No	1	Yes	0	60.4262	51.7049	m	0	1	9	27.2509	nein	None	Oropharynx	0	II	1	Mean_mL	38.324	92.979	95.6014	20.7612	57.4612	4.60396	9.7049	3.07019	1				Sum_mL	2069.49	5020.87	5162.48	1121.1	3102.91	248.614	524.064	165.79		25.4	elevated
219	58.33	0	No	1	Yes	0	98.5902	68.8197	m	0	0	3	23.939	Nikotin	Smoking	Larynx	2	IV	3	Mean_mL	36.9467	54.9682	36.1609	10.4729	17.4531	4.4608	2.65021	1.12382	1				Sum_mL	2549.32	3792.81	2495.1	722.633	1204.26	307.795	182.864	77.5438		38.1
221	56.81	2	No	1	Yes	0	73.0164	65.9344	m	0	1	3		Nikotin	Smoking	Parotis	2	I	1	Mean_mL	11.2306	27.4363	35.8404	6.39302	19.9151	6.19971	2.52333	0.809278	1				Sum_mL	2335.96	5706.74	7454.8	1329.75	4142.33	1289.54	524.853	168.33
222	49.56	0	No	1	Yes	0	103.836	11.9344	m	0	1	2		nein	None	Oropharynx	1	II	2	Mean_mL	34.5441	76.3675	55.752	7.48601	39.4259	6.92491	1.47329	0.44182	1				Sum_mL	2383.55	5269.36	3846.89	516.535	2720.39	477.819	101.657	30.4856		42.7	elevated
